# Supplementary material for: Evolution of the M gene of the influenza A virus in different host species: large-scale sequence analysis
Source: Virol J. 2009 May 29;6:67. doi: 10.1186/1743-422X-6-67 (PMC2694789; doi:10.1186/1743-422X-6-67)
Supplement: Additional file 1 — List of accession numbers. The file contains list of accession numbers of sequencing data we analyzed. [file 1743-422X-6-67-S1.txt]

EF527270
EF527271
EF527272
EF527273
EF617307
DQ482664
DQ482665
DQ482657
DQ482658
DQ482659
DQ482660
DQ482661
DQ482663
DQ482666
CY005195
CY005225
CY015169
CY005188
CY032659
CY032691
CY014592
CY004428
AJ427302
CY005207
CY005200
CY014672
CY005181
CY004346
CY014740
CY005214
CY005219
EU743315
CY017782
CY020926
CY005086
CY005232
EU743323
CY005243
CY005250
EU743331
EU743339
EU743347
EU743363
EU743371
EU743411
EU743419
EU743427
EU743434
EU743442
EU743450
CY004353
EU743379
EU743387
EU743395
EU743403
EU743355
CY004434
CY005257
CY005795
CY014748
CY020902
CY020910
CY005647
DQ482662
CY004440
CY017766
CY005281
CY005298
AF250486
CY021182
CY017076
CY005286
CY005305
U49117
CY005531
DQ021727
CY017846
CY021166
CY005740
CY005274
CY018016
CY021254
AY651431
EF597293
CY021142
CY014680
CY005318
DQ021740
AF250490
AF250491
CY014688
CY004360
CY005264
CY014807
CY021646
CY021614
CY021670
CY021870
CY020942
CY021134
EU871837
CY005292
CY021662
CY005312
CY021446
CY020966
AF250488
AF250489
CY020950
CY021654
CY005852
DQ021724
EU743458
EU743466
EU743473
CY005324
CY005331
CY004367
CY025198
CY029882
CY021686
CY021174
CY021246
CY021470
CY029922
CY032919
CY005344
DQ021736
CY005358
CY004373
CY005338
CY017854
CY016420
CY005351
CY004380
EU743481
EU743489
CY005365
CY004339
CY021294
CY021302
CY021878
CY017734
CY012841
AY664438
CY005709
CY029874
CY004451
CY003895
CY005065
CY014800
CY005382
CY014695
M63539
M63530
M63538
CY005859
CY015147
AB284991
AB285097
CY004444
CY014605
CY005394
CY005406
CY005718
CY005725
CY015161
CY014600
CY004562
EU030979
U49119
CY004290
M55476
CY004467
CY004593
CY004475
CY004483
CY004491
CY014628
EU742637
M63528
CY014734
CY005867
CY014814
EU743168
EU743307
EU743144
Z26860
M55479
M55480
EU735787
CY004532
CY014762
EU743152
CY012801
EU735795
Z26859
EU743160
CY004540
EU735803
CY015444
CY018886
EU026103
EU026111
CY014564
AY633213
EU743176
CY004508
CY012825
CY017726
CY017718
CY016956
CY005428
EU743569
EU743577
EU743585
EU743593
EU026015
EU026023
EU026030
EU026038
EU026045
EU026052
EU026059
EU026067
EU026075
EU026083
EU026091
CY032206
CY004547
CY004295
CY029842
U49118
CY014902
CY005759
AY233392
CY004387
CY014969
CY004499
CY015164
AY664426
CY004459
CY020862
CY017276
CY021126
CY017694
CY018878
CY003908
CY003930
CY005414
CY015136
CY015143
CY005539
M12699
DQ017488
DQ017494
CY005766
CY014822
CY014830
EU735811
CY014711
AY664425
CY003848
AF231360
CY014917
CY003880
CY003937
CY003945
AY633229
DQ021725
CY003969
CY003977
CY003993
CY003985
CY003872
CY003953
CY003923
CY003888
CY005376
EU743190
CY003915
CY004555
AY664423
EU742645
CY014646
CY003856
CY005547
CY003864
CY003902
CY003961
CY005431
CY005438
DQ021742
DQ021743
CY004575
CY004710
CY004635
CY021430
EU743517
CY005553
CY004577
CY005560
EU742653
CY014844
Z26858
CY020718
CY017412
EU743196
EU743203
EU743502
EU743509
DQ021726
CY018000
CY005445
CY011049
AY862625
AY862626
AY862627
AY862628
EU735819
DQ335772
EF551048
DQ470001
EU735827
EU743211
CY021262
CY021270
CY021278
CY021454
CY021462
CY022742
CY024811
CY004600
CY004681
CY032731
CY004631
CY004658
DQ021721
CY004626
CY004650
CY004693
DQ021714
CY032675
AY664434
CY004584
CY004588
CY005563
CY004614
CY004122
CY014549
CY014866
CY017710
CY004688
DQ021734
EU743537
EU743561
EU743545
EU743553
CY005448
CY005454
CY005463
CY004305
EF597282
EU871845
EU871853
EU871861
CY022718
CY013264
CY028693
CY005814
CY014703
CY004300
CY028653
CY005660
CY005653
CY028637
CY004607
CY004107
AB275286
CY028276
CY005044
CY005704
CY014962
CY028284
CY028268
CY029898
CY005756
CY004663
CY004671
CY020934
CY016396
CY017838
CY017862
EU871829
CY019198
CY016141
CY014572
CY028645
CY005469
EU735835
AF250484
AF250487
AF250493
AY633341
AY633133
AY664432
AY633245
AJ427299
DQ021716
DQ021722
DQ021708
DQ021709
DQ021710
AY651428
CY004703
CY020742
CY020758
CY011029
EF655847
CY021318
CY021342
CY020878
CY016181
CY015493
CY015501
CY016412
CY017774
CY029930
CY032723
DQ021699
EU871869
CY004700
DQ021772
CY004961
AY664488
CY004926
CY005625
CY004784
CY004791
CY004798
CY004805
CY005907
M63527
CY004831
CY015460
CY011057
CY012817
CY016149
DQ021771
DQ787808
CY004750
CY014938
CY004897
DQ236168
CY005673
CY004812
CY004887
CY014649
CY005732
CY004310
M63536
CY004736
CY004722
CY004729
CY004743
CY004763
CY004770
CY005568
CY031157
CY005680
CY004818
CY004838
CY004843
CY004848
CY004854
CY015468
DQ021778
DQ021777
DQ021769
DQ021754
DQ021686
CY004861
CY004868
CY004875
CY017702
CY020982
CY021214
CY004904
CY004912
CY004919
AY664484
DQ021706
DQ021770
DQ021693
DQ021703
DQ021704
DQ021705
EU871877
EU871885
DQ021773
CY005487
DQ021774
CY004947
CY020790
CY020774
CY020726
CY011037
CY020734
CY020750
CY004315
CY004954
AB304150
EF597301
CY021222
CY021238
CY021326
CY021334
CY021350
CY022606
CY017742
CY021894
CY032911
AY664420
CY004756
CY004777
CY033154
CY005903
CY005699
CY014930
DQ021776
CY013249
DQ021685
DQ021775
AF250492
DQ021695
DQ021707
DQ021779
DQ021780
EU871893
CY004934
DQ021781
CY004940
CY028252
CY020766
CY028260
CY029890
CY032895
CY004825
CY004390
CY014858
CY004881
DQ021713
AY651430
DQ304691
CY015082
CY014727
CY015121
AF144306
AF046082
AF359560
DQ997108
DQ997119
DQ997124
DQ997138
AF216711
AF216719
AF216727
AF216735
AY059508
AY059509
AY059511
AY059512
AF468843
AF509040
AF509041
AF509042
AF509043
AF509044
AF509045
AF509046
AF509047
AF509048
AF509049
AF509050
AF509051
AF509052
AF509053
AF509054
AF509055
AF509056
AF509057
AF509058
AF509059
AF509060
AF509061
AF509062
AF509063
AF509064
AF509065
AB263195
AY075029
AY075035
AY221530
AY221531
AY221532
AY221533
AY221534
AY221535
AY221536
AY221537
AY221538
DQ997520
DQ997521
EF541393
DQ351858
DQ351860
DQ320993
EF541454
DQ997536
DQ997537
DQ997384
DQ997409
DQ997086
DQ997098
DQ997179
DQ997290
DQ997304
DQ997307
AY651400
AY651401
AY651402
AY651403
AY651414
AY651415
AY676045
AY575895
AY575899
AY575900
AY575901
AY575902
AY575903
AY676046
AY676047
AY676048
AY651406
AY651407
AY651411
AY651376
AY651377
AY651413
AY518361
AB212283
DQ997155
DQ997170
DQ997171
DQ997267
DQ997275
DQ997552
DQ997402
DQ492943
EF541455
EF541460
EF467812
EU263348
EU263356
EF473079
EF473084
EF593105
EF467803
DQ492930
DQ835771
DQ835772
DQ835773
DQ835774
DQ835775
DQ835776
DQ835777
DQ989964
DQ989972
DQ989982
DQ997324
DQ997329
DQ997214
DQ997226
EF112345
EF112346
DQ320989
DQ320990
DQ256136
DQ320944
DQ320949
DQ320951
DQ320953
DQ320955
DQ320956
DQ320957
DQ320958
DQ366333
DQ366341
DQ407247
DQ094268
DQ094269
DQ073415
DQ073416
DQ073417
DQ073418
DQ083661
DQ083663
DQ094252
DQ094253
DQ094254
DQ094255
DQ094256
DQ094257
DQ094258
DQ094259
DQ094260
DQ094261
DQ094262
DQ094263
DQ094264
DQ094265
CY028701
CY028709
CY028717
CY029938
CY031173
CY031181
CY033170
CY033178
AB166865
AB188819
AB189048
AB189056
AB189064
AB259715
AY609315
AY651375
AY653194
AY651378
AY651379
AY651380
AY651383
AY651391
AY651392
AY651394
AY651395
AY651398
AY770077
AY684709
AY737292
AY737298
AY737306
AY818145
AY818146
AY856865
AY950237
AY950238
AY950239
AY950240
AY950241
AY950242
AY950243
EF541450
EF541449
EF670481
EF670484
EU213048
EU329180
EU329183
EU430502
EU430507
EU748906
EF619978
EF124189
EF124162
EF124163
EF124164
EF124165
EF124177
EF124178
EF175671
EF175672
EF175673
EF178512
EF178520
EF205161
EF205162
EF205163
EF205164
EF205165
EF205167
EF210574
EF221765
EF124124
EF124125
EF124126
EF124131
EF124132
EF124133
EF124134
EF124135
EF124139
EF124140
EF124141
EF124142
EF124143
EF124144
EF124146
EF124153
EF124157
EF124106
EF124107
EF124108
EF124111
EF124113
EF124116
EF124087
EF124092
EF124099
EF124100
EF124101
EF124059
EF124060
EF124055
EF124062
EF124066
EF124068
EF124069
EF124072
EF124076
EF112347
EF112348
EF112349
EF112350
EF112351
EF112352
EF112353
EF112354
EF112355
EF112356
EF112357
EF112358
EF112359
EF112360
EF112361
EF112362
EF112363
EF112364
EF112365
EF112366
EF112367
EF112368
DQ989990
DQ989998
DQ990006
DQ676839
DQ864708
DQ650660
DQ650664
DQ492978
DQ492972
DQ492973
DQ492969
DQ492970
DQ492964
DQ492965
DQ492966
DQ492950
DQ492958
DQ492911
DQ492912
DQ094270
DQ095633
DQ095639
DQ095640
DQ095642
DQ095643
DQ095644
DQ095645
DQ095647
DQ095649
DQ323678
DQ321004
DQ321005
DQ351859
DQ366309
DQ366317
DQ366325
DQ363925
DQ363928
DQ449633
DQ449641
DQ492904
DQ492919
DQ492909
DQ492925
DQ492926
DQ492927
DQ492928
DQ492929
DQ492935
DQ492936
DQ492937
DQ492938
DQ320962
DQ320964
DQ320965
DQ320966
DQ320970
DQ320991
DQ320999
DQ320987
DQ237951
DQ234077
DQ234078
AJ973609
AB239305
AB239312
AB239319
AB239326
CY033186
CY031620
CY031628
CY029514
CY029522
CY029530
CY029546
CY029554
CY017052
CY017060
CY017068
CY017188
CY016820
CY016828
CY016836
CY016844
CY016852
CY016860
CY016868
CY016876
CY016884
CY016892
CY021398
DQ394576
DQ399542
DQ400912
DQ434888
DQ365002
DQ365009
DQ359692
DQ358739
DQ861292
DQ914817
DQ676831
DQ676835
EF124039
EF124040
EF124041
EF124042
EF124046
EF124047
EF124048
EF124050
EF124053
EF124054
EF124078
EF124079
EF124080
EF124081
EF124056
EF124057
EF124058
EF124160
EF124094
EF124095
EF124097
EF124088
EF124090
EF124091
EF124117
EF124118
EF124120
EF362419
EF362427
EF205166
EF124179
EF124181
EF124182
EF124183
EF124184
EF124185
EF124186
EF124187
EF124188
EF124166
EF124167
EF124168
EF124169
EF124170
EF124171
EF124172
EF124173
EF124174
EF124175
EF124176
EU429953
EU429954
EU429955
EU429956
EU429957
EU429958
EU697219
EU697227
EU697235
EU233676
EU233684
EU233692
EU233700
EU233708
EU233716
EU233724
EU124188
EU124189
EU124190
EU124191
CY021390
CY021374
CY020622
CY020630
CY020638
CY020646
CY020654
CY020662
CY020670
CY020678
CY020350
CY016900
CY016908
CY016916
CY016924
CY016932
CY016940
CY016948
CY016780
CY016788
CY016796
CY016804
CY016812
CY017028
CY017036
CY017044
CY017180
CY016277
CY016285
CY016293
CY016301
CY029538
CY021518
AB265203
AB284327
AM262566
AM262567
AM503007
AM503008
AM503009
AM503010
AM503013
AM503014
AM503015
DQ464356
DQ863504
DQ852604
DQ914805
CY020694
CY020702
CY020710
CY029570
CY029578
CY029594
CY029602
CY029698
CY029706
CY029714
CY029722
CY029951
CY029959
CY029967
CY029975
CY029983
CY029991
CY029999
EF605596
EF605598
EU402399
EU590684
EU590690
EU669193
EU700512
EU148413
EU233419
EF474449
EU163429
EU257633
EU441935
EU401752
EU814504
EU441927
EU486853
EU676309
EU676320
EU676328
EU669187
EU669201
EU620656
EU620664
AB436553
EU676173
EU743079
EU743294
CY004318
CY005576
CY021382
CY004968
CY005896
CY014761
EU743274
EU743281
CY014850
CY015109
CY015074
X13413
CY005777
EU743234
EU743053
EU743072
EU743059
CY014873
CY011249
CY014794
EU182312
EU743028
EU743087
EU743099
EU743107
EU743114
AF073203
AF073204
AF073205
AY497136
AY497129
AY497130
CY005832
AY497133
EU743065
CY015097
CY020230
CY017404
CY018950
CY022078
CY022262
CY005839
CY015116
AY497131
AY497132
AY300952
AY300953
EF597287
DQ021692
EU742629
EU871900
AY300957
AY300958
AY300959
AY300960
AY300961
AY300962
AY300965
AY497134
AY497135
AY300967
AY300968
AY300969
AY300970
AY300971
CY016612
EU742621
EU249550
DQ256384
DQ251453
AY849792
DQ985167
AM040283
AM040284
AB261856
CY022630
CY022638
CY021526
CY028236
EF634335
CY014985
CY015152
CY015156
AF073202
EF566312
CY005590
CY005583
CY004392
DQ021738
EU871907
AY300972
AJ621810
AY300973
AM040281
EF597277
EF597296
EF597280
CY024747
CY022646
AM040282
EF597281
EU871914
CY005770
EU871929
DQ251445
EU871922
CY004977
CY004399
CY015090
AY300974
CY015104
EU743136
EF597285
CY022622
DQ021756
DQ021764
DQ021765
DQ021767
DQ021752
DQ021749
DQ021750
DQ021753
DQ021747
DQ021748
EU743287
DQ376654
CY005598
CY005606
CY005666
CY004143
DQ376655
DQ376656
CY004259
AF250482
DQ376657
DQ376658
CY015477
AF262213
AJ410568
AJ410569
AJ410570
AJ410576
DQ376659
DQ376660
DQ376661
DQ376662
DQ376663
DQ021766
DQ376664
DQ376665
EU049986
EU049987
EU049989
EU049990
EF681873
EF681881
AJ410571
AJ410572
AJ410573
AJ410574
AJ427311
EU049992
EU049994
EU049995
EU049996
EU049998
DQ376666
DQ376667
DQ376668
DQ376669
DQ376670
DQ376671
DQ376672
DQ376673
DQ376674
DQ376675
DQ376676
DQ376677
DQ376678
EU049999
EU050000
EU050002
EU050004
EU050005
EU050006
EU050007
EU026008
EU050008
EU050009
EU050010
EU050011
EU050012
EU050013
EU050014
EU050015
EU050016
EU050018
EU050019
DQ376679
DQ376680
DQ376681
DQ376682
EF597298
DQ376683
DQ376684
DQ376686
EU050020
EU050021
EU050022
EU050023
EU050025
EU050026
EU050027
EU050029
EU050034
EU050035
EU050036
EU050037
EU050038
EU050039
EU050040
EU050041
EU050042
EU050043
EU050044
EU050045
EU050046
EU050047
EU050048
EU050049
EU050050
EU050051
EU050052
EU050053
EU050054
EU050055
EU050056
EU050057
EU050058
EU050059
EU050032
EU050061
EU050062
EU050063
EU050064
EU050065
EU050066
EU050067
EU050074
EU050076
EU050077
EF655837
DQ376688
DQ376689
CY018910
CY018918
CY017790
CY032887
CY032667
CY032715
CY032927
CY014651
CY005613
CY004000
CY004019
CY004026
CY004040
CY004044
CY004067
CY004062
CY028244
CY014756
AY633309
AY633317
CY004187
CY004195
CY004211
CY004219
CY005107
CY020990
CY016165
DQ021729
DQ021730
CY004516
CY004524
CY016125
CY016133
CY015452
DQ021755
CY012833
CY020846
AY664439
DQ021745
CY014881
CY018008
AJ410575
DQ021768
DQ021733
CY014889
CY016157
CY013864
AF474049
AF474050
AF474051
AF474052
AF457695
AF457703
AF457710
EU182256
EU049985
EU049991
EU049997
AF457712
AF457678
AF457687
AF474053
AF474054
AF474055
AF474056
AF474057
AF474058
EU050003
CY020822
CY020814
CY020782
CY020830
CY020838
CY011113
DQ376685
EF597302
EU050033
EU050060
EU050030
EU050031
EU182268
EU182276
CY021862
EU050075
EU050072
EU050073
EU050069
EU050070
EF592498
EF634343
EU094476
CY032699
CY004203
CY014910
CY004235
CY004227
CY004243
DQ021751
CY004087
CY004179
AY664424
DQ021761
DQ021690
DQ021739
L25831
CY005823
CY004012
CY004073
CY004077
CY004081
CY005692
CY004251
DQ021696
DQ021762
DQ021720
DQ021712
CY015485
CY004275
DQ376687
CY032707
CY032903
CY014765
CY005882
CY004147
CY004155
CY004163
CY004171
CY005421
CY020854
CY004007
CY004055
CY014772
CY004115
CY014946
CY014954
CY004089
CY020974
CY021206
CY021678
DQ021757
CY004095
CY016173
CY021198
DQ021744
CY004267
CY020958
DQ021746
DQ021758
DQ021763
DQ021760
DQ021719
DQ021691
DQ021694
CY015128
CY020870
DQ021698
DQ021731
EF597291
AY651429
DQ021741
CY004283
CY021478
CY024795
CY004130
CY004138
AF250485
M55474
M55475
CY015047
AY724262
CY005494
AF073199
DQ991323
AJ416630
AJ627489
CY005784
CY005789
CY024755
CY022678
CY025190
CY025174
CY025182
CY024883
CY024891
CY025158
CY025166
CY021414
CY025134
CY025150
CY024875
CY024867
CY021406
CY025142
CY025110
CY024859
CY022654
CY025126
CY025118
CY015015
DQ991338
DQ991346
DQ991307
CY022662
CY022670
CY021558
CY020686
CY024771
CY024899
CY024763
CY021534
CY021542
CY021550
CY021422
CY005093
CY005619
AF073181
AF073182
AF073183
AF073184
AF073185
AF073186
AF073187
AF073188
CY014837
AF073189
AF073190
AF073191
AF073192
AF073193
AF073194
AY241610
AY241611
EU742962
EU743266
AY241612
AY241613
AY241601
AY241607
AY241597
AY241618
AY241619
AY241621
AF073195
AF073196
AY241603
AY241604
AY241605
AY241595
AY241589
AY241590
AY241606
EU742889
EU742913
AY241598
AY241599
AY241608
AY241591
AY241592
AY241588
AY241596
AY241593
AY241594
AY241609
AY241614
AY241622
AY241623
AY241624
AY241620
AY241617
AY724263
EU742996
CY021510
CY031029
EU743254
CY028508
CY028516
CY028524
CY031213
CY031221
CY022766
CY022814
CY022822
CY029834
CY022830
CY022846
CY024835
CY024843
CY031652
CY031676
CY031684
CY031692
CY031700
CY031708
CY031716
CY031724
CY033226
CY031229
CY031245
CY031069
CY031077
CY031117
CY031125
CY033234
CY033242
CY033250
CY033258
CY033266
CY031732
CY031748
CY033282
CY033298
CY031764
CY031772
CY033306
CY033202
CY033210
CY031636
CY031644
CY028541
CY028573
CY028581
CY028597
CY028629
CY031189
CY033162
CY015066
AF073197
DQ870897
CY004325
CY005016
CY005023
CY005033
CY005889
CY014779
AY664433
CY004406
CY005051
CY005058
AF073198
CY025078
AF073200
AF073180
CY022686
CY015034
AF073201
DQ021728
DQ021717
DQ021701
DQ021702
CY016189
AY241602
AY241600
DQ021732
EU182302
DQ021689
CY005845
AY241615
AY241616
AY300975
DQ017502
DQ017516
CY014563
CY020886
CY020606
CY015028
CY024739
CY031612
CY029906
CY028661
AY303652
AY303653
AY303655
AY303656
AJ627492
AJ627497
CY028669
CY022614
CY020590
CY021486
CY021494
CY021358
CY021366
CY021502
CY020598
CY020582
CY020614
CY028677
CY028685
CY029914
AY611525
AY646079
AY648288
AY650271
CY018902
CY021638
EU030971
EU030987
DQ508744
CY022702
CY022694
CY022710
DQ021687
CY005009
CY015054
L37796
M63526
L37797
M23917
M38299
CY015040
CY015059
CY015020
CY024779
M63523
CY025070
CY024787
CY005072
CY005079
DQ021697
AY340091
AJ619676
AB438944
CY005039
CY021622
CY014787
DQ021735
DQ021737
CY005828
CY004984
CY004988
CY004995
CY004997
CY005002
DQ021688
EF597299
EF061125
EF655830
CY017750
AY633117
CY004332
CY004643
CY005099
CY005747
CY005127
AF523499
AF523500
CY004421
CY014664
DQ067438
EU182283
AF523497
AF523496
AF523494
AF523495
CY031262
CY005633
CY005874
CY005752
AY633277
CY005141
AY633165
CY005148
CY005154
AF203788
DQ064403
DQ064404
DQ064387
DQ064400
DQ064401
DQ064381
DQ064389
AF156458
AF156459
AF156460
AF156461
AF156462
AB256669
AB049165
AB049166
AY253755
DQ064397
DQ064406
DQ064407
DQ021718
DQ021715
DQ021711
DQ997445
EU081865
DQ997512
EF070737
DQ021723
DQ021700
DQ064402
DQ064390
DQ064391
AJ291398
AB262466
AF523485
AF523486
AF523487
AF523488
AF523489
AF523490
AF523491
AF523482
AF523483
DQ064392
DQ064393
DQ064385
DQ064382
DQ064383
DQ064395
DQ064399
EF492272
EF492244
EF154980
EF154981
EF154982
EF154983
EF154984
EF154985
EU086238
EF620903
CY005501
CY005507
CY005513
DQ485211
DQ485219
DQ485227
DQ064405
DQ064388
DQ064398
DQ064386
DQ064394
EF154987
EF154988
EF154989
EF154990
EF154991
EF154992
EF154993
EF154994
EF154995
EF154996
EF154997
EF154998
EF154999
EF155000
EF155001
EF155002
EF492269
EF492270
EF063506
EF063507
DQ997457
DQ997472
DQ997473
AF523484
AF523492
AF523493
AB256677
AB256685
AB256693
AB256701
AB256725
AB256733
AB256741
AB256749
CY005519
CY005525
AB256709
AB256717
DQ997488
DQ997489
DQ997498
DQ997456
DQ997194
EF063508
EF492271
EF492268
EF492257
EF155003
EF155004
EF155005
EF155006
EF155007
EF155008
EF155009
EF155010
EF155011
EF155012
DQ064384
DQ064396
DQ226096
DQ226097
DQ226098
DQ226099
DQ226100
DQ226101
DQ226102
DQ226103
DQ226104
DQ226105
EF155013
EF155014
EF155015
EF155016
EF155017
EF155018
EF155019
EF155020
EF155021
EF155022
EF155023
EF155024
EF155025
EF155026
EF155027
EF155028
EF155029
EF492258
EF492259
EF492260
EF492261
EF492262
EF492263
EF063509
AY664696
AY800234
CY005161
CY005178
EF492264
EF492265
EF492266
EF492267
EF155030
EF155031
EF155032
EF155033
EF155034
EF155035
EF155036
EF155040
DQ465403
EF155041
EF155042
EF155043
EF155044
EF155045
EF155046
EF155047
EF155048
EF155049
EF155050
EF155051
EF155052
EF492245
EF492246
EF492248
EF492249
EF492250
EF492251
EF492252
EF492253
EF492254
EF492255
EF492256
EU086227
EU086235
EU086247
EU086248
EU086267
EU086268
EU086269
EU086285
EU086286
EU086305
EF492247
EU365374
EU414522
EU835747
EU835748
EU835749
EU835750
EU835746
CY005114
CY005121
CY004413
CY005640
CY005134
CY004568
DQ021759
AY664435
CY021574
CY021566
CY021582
CY021590
DQ124160
DQ124152
DQ124197
EU534197
EU534203
BD244625
AF001674
CY032422
CY032294
CY028837
CY033498
CY032398
CY032946
CY028845
CY028853
CY028797
CY033482
CY033490
CY032406
CY032382
AF001675
CY032390
CY032938
CY028805
CY028813
CY028821
CY028829
CY028861
CY028869
CY028877
CY028885
CY028893
CY028901
CY030744
CY030078
AF001676
CY030086
CY028909
CY028917
CY030190
CY032302
CY032310
CY032222
CY032230
CY032954
CY030166
CY030094
M63529
M63540
CY030102
CY031539
CY030110
CY030118
CY030126
AF001677
AF001678
CY032318
CY032326
CY032414
M65019
CY030134
CY030142
CY030174
CY030158
CY032366
CY032374
CY032334
CY018870
AF001679
AF001680
AF001681
AF001682
AF001683
AF001684
CY032342
CY032350
CY030150
CY032358
AF001685
CY030182
CY030752
CY030760
AY855344
DQ124162
DQ124188
DQ222916
CY005801
EU521582
AF001686
AY130766
X08088
L25818
CY009605
EF467824
CY009325
CY019956
CY020470
CY020446
CY013272
CY009277
CY009453
CY020286
CY020462
CY021710
CY009597
CY009613
U02084
CY019948
CY019972
CY009333
X08091
CY021822
CY021902
CY022022
CY022094
CY021054
CY009341
CY008989
CY021958
CY026140
CY020574
CY010373
CY009285
CY009293
M54941
DQ508900
CY010869
CY010877
CY010885
CY010893
CY010901
CY011297
CY020294
CY019964
CY020166
CY020174
CY017364
CY021798
CY021718
CY028725
CY021910
CY026412
CY019740
CY020182
CY020454
CY010909
CY021030
CY021038
CY010365
CY009621
AJ298947
CY010917
CY010925
CY010933
CY010941
CY010949
CY010957
CY010965
CY010973
CY010981
CY011305
CY011313
CY013296
CY012881
CY012889
CY012441
CY013880
CY020438
CY020238
CY020190
CY019756
CY019764
CY019222
CY019230
CY019238
CY019038
CY019046
CY019054
CY019062
CY019070
CY019078
CY019086
CY019094
CY017870
CY017878
CY017196
CY017204
CY017212
CY017220
CY017228
CY017236
CY017244
CY017252
CY017420
CY017428
CY017436
CY015525
CY027532
CY021726
CY020566
CY019102
CY021734
DQ508876
CY021974
CY019772
CY019780
CY024926
M63521
DQ508892
CY033594
CY033656
CY009317
U53168
U53169
CY033615
DQ299489
EU188798
AF398876
CQ840446
CY015533
CY013304
CY010485
CY010541
CY010741
CY010509
CY010829
CY011801
CY010821
CY010501
CY011281
CY013280
CY011273
CY010805
CY010493
CY012873
CY016964
CY013872
CY010525
CY010533
CY012865
CY012857
CY013814
CY013822
CY013830
CY013838
CY013846
CY013854
CY017004
CY017012
CY016229
CY016237
CY016245
CY016053
CY019788
CY019796
CY019804
CY019868
CY019110
CY019118
CY019126
CY019134
CY020254
CY021006
DQ249265
DQ415349
CY010837
CY010845
CY013288
CY011793
AF258522
DQ415350
AF258523
AF342818
CY016644
CY017124
DQ415351
CY033623
DQ508860
CY031337
CY021750
CY021694
CY017140
CY017148
CY017156
CY017380
CY016668
CY016724
CY016732
CY016564
CY017020
CY016261
CY018934
CY017830
CY017814
CY012297
CY011585
CY000450
CY010997
CY011005
CY009541
CY021630
CY009941
CY010381
CY009765
CY010109
CY020510
CY011777
CY009757
CY010101
CY009189
CY009181
CY009773
CY009221
CY009213
CY009197
CY009229
CY009829
CY012601
CY009205
CY009533
CY009781
CY009173
CY010133
CY010117
CY022150
CY010093
CY009549
CY009845
CY011785
CY012609
CY022166
CY022158
CY010125
CY010389
CY016197
CY009837
CY009821
CY013033
CY025027
CY026156
CY009789
CY022494
CY022486
CY009797
CY009813
CY022510
CY009805
CY016972
CY023011
CY013041
CY011953
CY010141
CY025035
CY023019
CY022174
CY002649
CY002641
CY020262
CY019876
CY020142
CY020150
DQ986133
CY002673
CY003001
CY001953
CY009237
CY008149
CY010397
CY002393
CY003465
CY002697
CY006364
CY003017
CY003025
CY003473
CY006876
CY003009
CY003289
CY010853
CY006356
CY006420
CY006780
CY003321
CY003834
CY003329
CY003313
CY002401
CY003401
CY003393
CY002801
CY002569
CY003481
CY002617
CY006172
CY011601
CY011153
CY011161
CY011169
CY011177
CY011185
CY011193
CY019206
CY011201
CY009861
CY011209
CY011233
CY016436
CY011225
CY011217
CY020270
CY010765
CY011393
CY009869
CY009877
CY010149
CY010157
CY010173
CY010773
CY012305
CY011409
CY011073
CY010181
CY010189
CY010165
CY010405
CY019924
CY010413
CY010213
CY009965
CY010197
CY010205
CY022534
CY010229
CY010237
CY010269
CY010221
CY010781
CY009885
CY010245
CY010253
CY010261
CY010557
CY010277
CY010293
CY010421
CY009973
CY010445
CY010453
CY010461
CY011081
CY020278
CY010469
CY010437
CY010301
CY010429
CY009957
CY010285
CY011609
CY022542
CY010341
CY010477
CY011241
CY010309
CY010317
CY010325
CY010333
CY010349
CY009981
CY010357
CY011089
CY020422
CY020430
AB285938
DQ249267
AB285941
AB285943
AB285946
AB285949
AB433826
AB433830
AB285951
AB285954
CY006676
CY003305
CY002529
CY019884
CY019342
CY002681
CY003297
CY008525
CY002689
CY008997
CY003689
CY002809
CY006916
AB285956
CY002625
CY003385
CY006668
CY003705
CY006196
CY002705
CY006428
CY003377
CY002985
CY002537
AB285969
AB285959
AB285962
AB285975
AB285964
AB285966
AB285985
AB285980
CY031331
CY007468
CY031333
CY021758
CY016676
CY016684
CY016692
CY016700
DQ889688
AB433833
AB433827
AB433831
AB433832
AB433828
AB433829
AB285990
AB285993
AB285996
AB285999
CY022582
EF101750
CY017316
CY020158
CY019998
CY016460
CY013558
CY013574
CY014008
CY013582
CY013566
CY013598
CY013590
CY015581
CY031343
EU100612
EU100622
EU100616
EU100617
EU100619
AB286002
AB286005
EU516161
EU100614
CY017372
CY031335
CY031339
AB286008
AB286011
AB286014
EU100613
EU100621
CY031341
EU124181
CY028196
CY027148
CY025230
CY025214
CY025222
CY027876
EU516155
CY025246
CY025238
CY026692
CY031347
CY028324
CY025366
CY026652
CY026220
CY025788
CY025924
CY026684
CY027804
CY027812
CY028292
CY026700
CY025700
CY025494
CY028036
CY028204
CY027772
CY027100
CY027204
CY025302
CY025804
CY025812
CY026740
CY026524
CY026380
CY026516
CY025262
CY025454
CY026804
CY026812
CY027740
CY030728
CY025430
CY025916
CY027820
CY027828
CY027172
CY028108
CY028452
CY028012
CY028076
CY026892
CY027836
CY027668
CY025796
CY025652
CY025628
CY026508
CY025310
CY025510
CY025996
CY026004
CY027724
CY027364
CY027380
CY027436
CY026860
CY026956
CY026972
CY027132
CY027244
CY028068
CY027996
CY028348
CY031547
CY031552
CY030070
CY027276
CY027236
CY027036
CY026876
CY027444
CY027484
CY027756
CY027764
CY027844
CY027852
CY026012
CY025828
CY026580
CY025462
CY025556
CY026732
CY025980
CY027700
CY027660
CY026868
CY026836
CY027044
CY027092
CY027396
CY025964
CY025620
CY025580
CY027116
CY027052
CY027060
CY026980
CY026964
CY026940
CY027404
CY027924
CY028364
CY027692
CY027956
CY028020
CY028140
CY025636
CY026204
CY025956
CY025684
CY025526
CY028148
CY028356
CY028757
CY027460
CY027020
CY027140
CY027180
CY031149
CY027316
CY027556
CY028340
CY028212
CY025398
CY025406
CY026628
CY026180
CY028420
CY028316
CY027620
CY027332
CY026900
CY027084
CY027388
CY027788
CY031133
CY026356
CY025988
CY025572
CY025676
CY025334
CY025318
CY031141
CY031349
CY030062
CY027428
CY027476
CY027028
CY027348
CY027268
CY028332
CY028060
CY027964
CY027980
CY027972
CY027916
CY028164
CY026908
CY026932
CY027420
CY027932
CY025948
CY026348
CY026404
CY026644
CY026780
CY026532
CY025772
CY027940
CY027644
CY027252
CY028396
CY028765
CY028004
CY027164
CY025660
CY026188
CY026636
CY026596
CY026268
CY026764
CY025972
CY026820
CY027012
CY026988
CY027604
CY027780
CY026996
CY026852
CY027324
CY028124
CY028380
CY028388
CY028412
CY025438
CY025534
CY025358
CY025692
CY026676
CY026372
CY026316
CY028156
CY028773
CY027340
CY027860
CY027284
CY026916
CY028749
CY026612
CY026540
CY025780
CY025326
CY025294
CY025286
CY025390
CY028100
CY028084
CY027636
CY027468
CY028044
CY028404
CY026564
CY026724
CY025596
CY025374
CY028052
CY027988
CY028220
CY028460
CY027452
CY027372
CY027068
CY031351
CY027612
CY027596
CY027676
CY027748
CY027892
CY025564
CY025518
CY025382
CY027004
CY028733
CY028308
CY027188
CY027900
CY027908
CY027492
CY031355
CY025446
CY026500
CY026796
CY026588
CY025764
CY031353
CY027884
CY027732
CY027260
CY027228
CY026948
CY028132
CY028116
CY028092
CY026236
CY026620
CY026660
CY025270
CY026332
CY025588
CY028028
CY027412
CY027708
CY027356
CY025940
CY025892
CY026340
CY026228
CY025548
CY026756
CY025668
CY027652
CY028468
CY027212
CY025820
CY026172
CY026716
CY026572
CY025470
CY031572
CY027628
CY027948
CY026548
CY026396
CY033466
CY031361
CY031381
CY031389
CY031363
CY031391
EU716564
CY031369
EU516156
CY031377
CY031373
CY031375
EU516162
EU516164
EU516160
EU516158
CY031387
EU516153
EU716517
EU716534
EU516157
EU516152
EU516150
EU516163
CY031371
EU716594
EU716611
EU716615
EU716616
EU716552
EU716558
EU716528
EU516154
EU716573
EU716610
EU716604
EU716609
EU716566
EU716600
EU716593
EU716590
EU716553
EU716614
EU716562
EU716579
EU716575
CY031385
EU716560
EU716527
EU716620
EU716545
EU716591
EU716618
EU716561
EU716551
EU716542
EU716546
EU716550
EU716586
EU716612
EU716622
EU716541
EU716565
EU716532
EU716549
EU716599
EU716581
EU716589
EU716624
EU716617
EU716613
AB126629
AB126637
CY003770
CY001681
CY003369
CY017116
CY006868
CY006388
CY003673
CY002361
CY006396
CY003697
CY006404
CY006748
CY002657
CY006188
CY002993
CY002153
CY006412
CY002353
CY002633
CY003762
CY002665
CY010077
CY006108
EF101742
DQ508844
EF633437
M81570
M81576
M81582
X08093
AX399730
AY210026
AY210027
AY210028
AY210029
CY031580
CY032270
CY022014
CY021806
CY014977
CY020382
CY020318
CY020374
CY021070
CY021814
CY021790
AY210030
AY210031
CY021014
CY032254
AY210032
AY210033
AY210034
CY020542
CY021934
M23978
AY210035
AY210036
AY210037
AY210038
AY210039
AY210040
AY210041
AY210042
AY210043
AY210044
AY210045
AY210046
CY032262
CY032238
DQ508884
CY032246
CY031604
AY210047
AY210048
AY210049
AY210050
AY210051
AY210052
AY210053
AY210054
AY210055
AY210056
AY210057
AY210058
AY210059
AY210060
AY210061
AY210062
AY210063
AY210064
CY032278
CY032286
CY021998
CY020550
CY020518
CY020390
CY020398
CY020406
CY020414
CY021022
CY033474
CY031588
CY031596
AY210065
M63531
DQ009919
AY210239
AY210240
AY210241
AY210242
AY210243
AY210244
AY210245
AY210246
AY210247
AY210248
AY210249
AY210250
AY210251
AY210252
AF348188
CY006212
CY008157
CY033506
CY033514
CY033522
CY033530
CY033538
CY033546
CY033554
CY033562
CY033570
CY033002
CY033010
CY033018
CY033026
CY033034
CY033042
CY033050
CY033058
CY033066
CY022086
CY021846
CY021110
CY020526
CY019892
CY019908
CY015509
CY011121
CY033586
X59240
CY019916
CY019900
CY021838
CY006300
AY210253
AY210254
AY210255
AY210256
AY210257
AY210258
AY210259
AY210260
AY210261
CY022939
CY022947
CY021118
CY021598
AY210262
AY210263
AY210264
AY210265
CY006220
CY006684
CY002497
CY002745
CY003553
CY002097
CY006308
CY007972
CY008677
CY008685
CY008461
CY009357
CY009637
AY210266
AY210267
AY210268
AY210269
AY210270
AX350196
J02167
DQ508932
X08092
X08090
CY009005
CY009349
CY006812
CY003529
CY003497
CY006820
CY006828
CY006908
CY006716
CY021094
CY021078
CY006045
CY003729
CY006724
CY006836
CY006884
CY009061
CY008693
CY008701
CY021830
CY021942
CY022310
CY021102
CY008116
CY008124
CY006844
CY006732
CY006740
CY006764
CY006692
CY006700
CY006708
CY007612
CY020222
K01140
DQ508828
CY007620
CY008661
CY008469
CY006204
CY006892
CY006100
CY003489
CY007628
CY006053
CY006756
CY006316
CY006852
CY009053
CY003737
CY003721
CY003745
CY008173
CY006324
CY008669
CY008453
CY008709
CY009069
CY003521
CY003537
CY003505
CY011289
CY016061
CY002753
CY002089
CY008717
DQ508852
CY003545
CY003513
CY003353
CY008725
CY008733
CY010757
M63516
L18995
DQ508836
AF401293
CY008741
CY003065
CY003713
CY033607
U65561
U65562
CY009013
CY006348
CY013169
CY012777
CY012769
CY014144
CY012121
CY012129
CY012161
CY013710
CY013742
CY012145
CY013614
CY013662
CY014152
CY012177
CY013654
CY013694
CY013670
CY013782
CY012185
CY012153
CY013734
CY012737
CY012137
CY013790
CY013758
CY013726
CY013622
CY013638
CY013686
CY013766
CY013774
CY013718
CY012753
CY016484
CY013177
CY012785
CY013630
CY013750
CY012761
CY013185
CY013209
CY013606
CY012169
CY013646
CY013201
CY013193
CY012729
CY013702
CY013678
CY012745
CY011577
CY011945
CY016428
CY006332
CY006340
CY003753
U65563
U65564
U65566
U65567
U65571
CY012945
CY017308
CY013352
CY012593
CY012577
CY012561
CY012969
CY012585
CY012977
CY011905
CY012953
CY012961
CY015541
CY012985
CY013368
CY012993
CY012569
CY013336
CY011881
CY011489
CY012225
CY013328
CY012457
CY011521
CY012465
CY002273
AJ458339
U65572
U65573
U65574
U65575
U65576
U65577
U65578
U65568
U65569
U65570
U65565
CY012489
CY012921
CY013320
CY012505
CY011841
CY012481
CY011833
CY017284
CY012249
CY017292
CY017300
CY013312
CY012905
CY011561
CY012473
CY011569
CY010621
CY010725
CY010709
CY010749
CY010637
CY010645
CY010661
CY011809
CY010653
CY010813
AJ458306
AF038271
AF038272
AF038273
CY011465
CY010693
CY010685
CY010669
CY010701
CY010733
CY011449
CY011441
CY010517
CY010629
CY011817
CY010717
CY012849
CY010005
CY009717
CY010045
CY011257
CY011265
CY009477
CY010037
CY009685
CY009909
CY010613
CY015517
CY009741
CY009661
CY009669
CY009493
CY010061
CY010589
CY009997
CY011129
CY012209
CY009509
CY009733
CY010053
CY010029
CY009709
CY010069
CY010797
CY011137
CY009501
CY011425
CY010597
CY009725
CY009901
AF038274
AF255369
AF255370
AJ458307
AJ458308
EU597867
EU597868
EU597869
EU597870
EU597871
EU597872
EU597873
EU597874
EU597875
EU597876
EU597877
EU597878
EU597879
EU597880
EU597881
EU597882
EU597883
EU597884
EU597885
EU597886
EU597887
EU597888
EU597889
EU597890
EU597891
EU597892
EU597893
EU597894
EU597895
EU597896
CY009517
CY009469
CY009485
CY009461
CY009749
CY009677
CY009645
CY009653
CY009693
CY009701
CY009525
CY006444
CY006228
CY006236
CY006260
CY008933
CY006276
CY006244
CY006452
CY006268
CY006468
CY006612
CY006628
CY007980
CY006508
CY006524
AJ458305
EU597897
EU597898
EU597899
EU597900
EU597901
EU597902
EU597903
EU597904
EU597905
EU597906
EU597907
EU597908
EU597909
EU597910
EU597911
EU597912
EU597913
EU597914
EU597915
EU597916
EU597917
EU597918
EU597919
EU597920
EU597921
EU597922
EU597923
EU597924
EU597925
EU597926
CY008925
CY006284
CY006476
CY006492
CY006540
CY008941
CY006556
CY006500
CY008957
CY008973
CY008981
CY006620
CY006572
CY006460
CY006564
CY006516
CY006788
CY008533
CY009989
CY006804
CY006580
CY006636
CY006484
CY008965
CY006604
CY006596
CY006252
CY006548
CY008949
CY006532
CY006772
CY006588
CY006796
CY008181
CY001505
CY003561
CY001785
CY001486
CY001494
CY001478
CY001569
CY001817
CY002377
CY002545
CY001673
CY001801
CY001585
CY002385
CY002121
CY002113
AJ293925
AF386765
AF386767
AF386770
AF386771
CY016069
CY016077
CY016508
CY016516
CY016524
CY016532
CY016540
CY016548
CY016556
CY016652
CY016628
CY016636
CY021062
CY020198
CY020206
EU597927
EU597928
EU597929
EU597930
EU597931
EU597932
EU597933
EU597934
EU597935
EU597936
EU597937
EU597938
EU597939
EU597940
EU597941
EU597942
EU597943
EU597944
EU597945
EU597946
EU597947
EU597948
EU597949
EU597950
EU597951
EU597952
EU597953
EU597954
EU597955
EU597956
DQ487329
DQ487338
DQ508868
DQ849013
CY001841
CY003569
CY001833
CY001745
CY003577
CY003585
CY006061
CY003593
CY002553
CY003601
CY006069
CY003609
CY003617
CY001865
CY002297
CY001905
CY007636
CY003625
CY001937
CY002145
CY001873
CY001601
CY003633
CY006900
CY001977
CY002161
CY001985
CY001617
CY001889
CY001689
CY001849
CY001593
CY001825
CY001705
CY001969
CY006164
CY001929
CY002577
CY001697
CY001414
CY001769
CY001961
CY002137
CY001897
CY001993
CY001793
CY001753
CY001913
CY002369
CY001777
CY001809
CY001609
CY001657
CY001921
CY002169
CY001665
CY001881
CY002305
CY001857
CY001577
CY002561
CY001761
CY002337
CY003802
CY000990
CY001121
CY000722
CY000802
CY001382
CY000594
CY000730
CY000634
CY000458
CY001358
CY001350
CY000602
CY001177
CY001446
CY002313
CY001529
CY000826
CY003786
CY003794
CY003217
CY000618
CY003441
CY009109
CY003225
CY001006
CY001454
CY000642
CY000810
CY000858
CY000746
CY000682
CY001270
CY003233
CY000674
CY000650
CY003433
CY020214
CY020014
CY020022
CY017806
CY020310
CY020494
CY016708
CY016716
CY016740
CY016748
CY016756
CY016764
CY016772
CY016572
CY016580
CY016588
CY017388
CY017396
CY017164
CY017172
CY016085
CY016093
CY016101
CY016109
CY016117
CY016269
CY013406
CY013896
CY021950
CY021918
CY021926
CY021774
CY021782
CY021742
EU597957
EU597958
EU597959
EU597960
EU597961
EU597962
EU597963
EU597964
EU597965
EU597966
EU597967
EU597968
EU597969
EU597970
EU597971
EU597972
EU597973
EU597974
EU597975
EU597976
EU597977
EU597978
EU597979
EU597980
EU597981
EU597982
EU597983
EU597984
EU597985
EU597986
CY003449
CY003810
CY003241
CY000658
CY000842
CY000982
CY000698
CY000666
CY001398
CY003249
CY003818
CY000706
CY003257
CY006660
CY003265
CY003273
CY000834
CY000998
CY001137
CY003281
CY009117
CY012617
CY003457
CY003826
CY000610
CY001366
CY000466
CY000690
CY009125
CY001521
CY001246
CY000818
CY000738
CY025019
CY001278
CY013376
CY000850
CY000714
CY009101
CY023043
CY017444
CY019982
CY008477
CY009133
CY017460
CY008132
CY008140
CY008485
CY012625
CY017476
CY011961
CY009077
CY008749
CY011065
CY017452
CY017268
CY009149
CY009141
CY009165
CY009157
CY008757
CY012633
CY013049
CY008765
CY017340
CY023051
CY017324
CY015653
CY008773
CY008493
CY017260
CY016205
CY019990
CY017886
CY013057
CY015645
CY017468
CY022254
CY013384
CY008781
CY008789
CY008813
CY008805
CY013398
CY023035
CY008797
CY022502
CY017332
CY013390
CY023003
CY008501
CY008821
CY008861
CY017348
CY013065
CY022518
CY025043
CY016500
CY009093
CY015669
CY008829
CY015661
CY016492
CY008853
CY009389
CY009085
CY012433
CY008509
CY023027
CY008845
CY013904
CY008837
EU597987
EU597988
EU597989
EU597990
EU597991
EU597992
EU597993
EU597994
EU597995
EU597996
EU597997
EU597998
EU597999
EU598000
EU598001
EU598002
EU598003
EU598004
EU598005
EU598006
EU598007
EU598008
EU598009
EU598010
EU598011
EU598012
EU598013
EU598014
EU598015
DQ249266
CY002817
CY009949
CY009557
CY009397
CY009405
CY009565
CY010549
CY011617
CY009413
CY009421
CY009573
CY015677
CY009581
CY009429
CY017894
DQ849012
CY017524
CY009853
CY009589
CY017484
CY009437
CY022182
CY017508
CY022526
CY017516
CY017492
CY017628
CY012313
CY018958
CY017500
CY012321
CY013217
CY015693
CY015685
CY023067
CY023059
CY015701
CY003081
CY000482
CY000186
CY000322
CY001169
CY000274
CY000570
CY002329
CY003089
CY001721
CY000202
CY000386
CY000577
CY013081
CY012337
DQ415352
DQ415353
DQ415354
EU598016
EU598017
EU598018
EU598019
EU598020
EU598021
EU598022
EU598023
EU598024
EU598025
EU598026
EU598027
EU598028
EU598029
EU598030
EU598031
EU598032
EU598033
EU598034
EU598035
EU598036
EU598037
EU598038
EU598039
EU598040
EU598041
EU598042
EU598043
EU598044
EU598045
AB281207
CY000442
CY002129
CY003097
CY003105
CY003113
CY003121
CY003425
CY000394
CY001430
CY003127
CY000402
CY001438
CY003137
CY022206
CY003145
CY003201
CY001145
CY001185
CY000210
CY000290
CY000298
CY003209
CY001153
CY000490
CY000226
CY003153
CY001081
CY001318
CY000418
CY000426
CY000434
CY003778
CY000114
CY000942
CY001326
CY001334
CY000530
CY000554
CY000498
CY000234
CY013806
CY000794
CY003161
CY000934
CY001105
CY001129
CY000410
CY000330
CY000546
CY003169
CY003177
CY000314
CY001302
CY001310
CY000338
CY000626
CY001262
CY000926
CY003185
AB433834
CY001073
CY000218
CY000242
CY001729
CY003193
CY001945
CY000282
AB433835
CY023075
CY000538
CY001737
CY000586
CY001238
CY001198
CY008269
CY008004
CY007604
CY008012
CY008261
CY008277
CY007588
CY007596
CY007844
CY008285
CY007652
CY007660
CY007860
CY008020
CY007668
CY007868
CY007876
CY007852
CY007788
CY007708
CY007916
CY015549
CY022550
CY007692
CY007700
CY008028
CY007724
CY007684
CY007716
CY007676
CY007908
CY022558
CY007900
AB281194
CY007884
CY007892
AB281197
CY007924
CY007732
CY013225
CY017356
AB281199
CY008036
CY008293
CY008301
CY008309
CY011649
CY008317
CY007740
CY011641
CY015557
AB281202
CY007748
CY007756
CY007940
CY008325
CY008333
CY015717
CY007948
CY007780
AB281204
CY015709
CY007764
CY007772
CY017902
CY013089
CY017084
CY013097
CY013422
CY017548
CY017532
CY013414
CY025051
CY022198
CY017556
CY015725
DQ849010
CY017918
CY017910
CY017540
CY022566
CY017926
CY015741
CY015733
CY018966
CY015749
CY017092
CY019932
CY022190
CY015757
CY015765
CY002105
DQ849011
DQ415355
DQ415356
CY033631
DQ098266
DQ098269
DQ100422
DQ100423
DQ100424
EU598046
EU598047
EU598048
EU598049
EU598050
EU598051
EU598052
EU598053
EU598054
EU598055
EU598056
EU598057
EU598058
EU598059
EU598060
EU598061
EU598062
EU598063
EU598064
EU598065
EU598066
EU598067
EU598068
EU598069
EU598070
EU598071
EU598072
EU598073
EU598074
EU598075
EU268230
CY003681
CY000754
CY000874
CY001462
CY001537
CY000866
CY001014
CY001545
CY032962
CY032970
CY001254
CY001161
CY001374
CY001406
CY001553
CY001561
CY006860
CY001470
CY013430
CY006980
CY013113
CY012345
CY012361
CY013121
CY012385
CY013145
CY012081
CY012065
CY011753
CY006988
CY011761
CY013129
CY013137
CY007020
CY007036
CY007044
CY007052
CY007060
CY007068
CY009021
CY007820
CY007076
CY012369
CY013438
CY012657
CY012665
CY012401
CY012089
CY011769
CY006956
CY012393
CY006924
CY007132
CY007188
CY007140
CY007148
CY007084
CY007092
CY007100
CY007108
CY007116
CY006932
CY008541
CY008549
CY006940
CY007124
CY007156
CY007196
CY007204
CY007212
CY007220
CY012377
CY007228
CY006948
CY007828
CY008197
CY012409
CY012425
CY006996
CY018998
CY012417
CY007164
AB281209
CY013446
CY007236
CY007244
CY012097
CY017572
CY018974
CY007012
CY007252
CY002521
CY007260
CY007268
CY006972
CY007172
CY007004
CY006964
CY017934
CY018982
CY007180
CY018990
CY017564
CY017942
CY015781
CY015773
CY015837
CY015845
CY017950
CY017580
CY015821
CY017798
CY015869
CY015813
CY015797
CY015805
CY015789
CY015853
CY015861
CY015829
CY000474
CY001113
CY001022
CY001038
CY001286
CY000514
CY000130
CY000346
CY000902
CY008917
CY001054
CY001649
CY009245
CY000010
CY008901
CY008869
CY000354
CY001633
CY001641
CY001625
CY001713
CY002345
CY000026
CY001422
CY001062
CY001089
CY000362
CY000138
CY000018
CY000042
CY000910
CY001097
CY001294
CY000146
CY000050
CY000154
CY000162
CY000090
CY000178
CY000506
CY008885
CY000082
CY000786
CY000066
CY000058
CY000882
CY000950
CY001065
CY000098
CY000170
CY000266
CY000522
CY000074
CY000122
CY000106
CY008893
CY000194
CY001206
CY000958
CY000770
CY001513
CY000250
CY000378
CY000918
CY000002
CY000778
CY001342
CY000966
CY000974
CY001214
CY001222
CY001046
CY008877
CY031796
EU598076
EU598077
EU598078
EU598079
EU598080
EU598081
EU598082
EU598083
EU598084
EU598085
EU598086
EU598087
EU598088
EU598089
EU598090
EU598091
EU598092
EU598093
EU598094
EU598095
EU598096
EU598097
EU598098
EU598099
EU598100
EU598101
EU598102
EU598103
EU598104
EU598105
CY033639
DQ249268
DQ415357
DQ415358
DQ415359
CY000370
CY000562
CY001030
CY001230
CY000890
CY000034
CY009253
CY008909
CY009261
AB281212
AB281214
CY012105
AB281217
AB281219
CY000762
AB281222
AB281225
CY000258
AB281231
AB281228
AB284163
DQ849014
CY002907
CY002970
CY007340
CY007348
CY007356
CY002923
CY007412
CY002915
CY016213
CY007364
CY007372
CY007380
CY007388
CY012113
CY013912
CY007404
CY013454
CY012673
CY012681
CY013462
CY013920
CY020894
CY002931
CY012705
CY013470
CY013502
CY002939
CY007452
CY007460
CY008205
CY007428
CY007436
CY007444
CY015565
CY007420
CY007324
CY007332
CY007308
CY007276
CY007284
CY009925
CY013478
CY012689
CY007988
CY007996
CY007476
CY007316
CY015949
CY015909
CY012697
CY020038
CY007492
CY007500
CY007484
CY013510
CY006380
CY003657
CY008213
CY015573
CY013526
CY013494
CY006180
CY013534
CY013486
CY013153
CY013161
CY012721
CY015877
CY015885
CY007524
CY007540
CY002947
CY007532
CY012713
CY007508
CY007548
CY008165
CY006093
CY020342
CY013928
CY013936
CY007580
CY013944
CY015893
CY017596
CY017604
CY015933
CY013960
CY015917
CY007556
CY008221
CY013952
CY013550
CY017588
CY008229
CY008237
CY008245
CY007564
CY016444
CY016452
CY015925
CY019006
CY013968
CY017974
CY020030
CY015973
CY008253
CY007292
CY007572
CY002955
CY002963
CY017958
CY015957
CY013976
CY014000
CY015941
CY007300
CY015901
CY015965
CY013984
CY013992
CY008517
DQ849002
CY002977
CY017966
CY020046
CY015981
CY006116
CY002281
CY002417
CY003033
CY002761
CY002713
CY003665
CY002609
CY006436
CY007644
CY002425
CY002769
CY006372
CY002025
CY002177
CY002585
CY002505
CY002433
CY002289
CY002217
CY002785
CY009269
CY002729
CY003073
CY003417
CY002441
CY002209
CY002193
CY002593
CY002409
CY002065
CY002041
CY002225
CY019812
CY019142
CY019150
CY019158
CY019166
CY002081
CY002601
CY003409
CY002049
CY002233
CY019174
CY019182
CY019820
CY019246
CY019254
CY019262
CY021990
CY002249
CY002473
CY003337
CY003041
CY002257
CY021766
CY031798
CY031800
CY018942
CY017822
CY020302
CY016021
CY016045
CY016596
CY016604
CY016660
CY017132
DQ849021
DQ849023
DQ469961
CY033647
EU598106
EU598107
EU598108
EU598109
EU598110
EU598111
EU598112
EU598113
EU598114
EU598115
EU598116
EU598117
EU598118
EU598119
EU598120
EU598121
EU598122
EU598123
EU598124
EU598125
EU598126
EU598127
EU598128
EU598129
EU598130
EU598131
EU598132
EU598133
EU598134
EU598135
EU597805
CY002201
CY002017
CY002737
CY002721
CY003345
CY015989
CY002481
CY002465
CY002057
CY006124
CY020534
CY019190
CY019270
CY019286
CY019294
CY019302
CY019310
CY019318
CY020054
DQ849006
CY002001
CY003049
CY006156
CY006132
CY003057
DQ849008
CY014016
CY015589
DQ849007
CY002265
CY002241
CY002033
CY022598
CY006140
CY006148
CY006077
CY002009
CY006292
CY003641
EU100620
CY002777
CY002185
CY002449
CY002457
CY002073
CY007796
CY007804
CY007812
CY003649
CY006085
AB433836
AB433837
CY002489
CY015597
DQ849020
CY008044
AB281234
AB281237
DQ849016
CY007956
CY008341
CY009029
CY008052
AB281243
AB281240
DQ849019
CY007964
CY009037
CY008349
CY008645
CY008060
AB281246
CY008557
CY008357
CY015997
CY009933
CY009045
CY014040
CY008068
CY008076
CY016005
DQ849005
CY016980
CY008084
CY018926
CY014024
CY014032
CY016013
CY008365
CY015605
CY017982
DQ849024
DQ849022
CY014048
CY008092
CY008381
CY013241
DQ849009
CY008373
CY008100
CY016988
CY017990
CY008581
CY019014
CY015613
CY016037
CY008573
CY008389
CY008397
CY016029
CY008405
CY008413
CY008421
CY008429
CY008108
CY017100
CY017612
CY017108
CY008589
CY014056
CY014064
CY014080
CY016468
CY014072
DQ849015
DQ849003
DQ849017
CY014088
CY015629
CY019022
CY021966
CY015621
CY014112
DQ849004
CY010085
CY019030
CY008637
CY008597
CY019748
CY017620
CY008605
CY008613
CY016476
CY014096
CY014104
CY015637
CY014120
CY014128
CY008621
CY008629
EU100611
CY008437
DQ849018
CY008445
CY014136
AB281252
CY023083
CY022574
AB281255
AB281258
AB281264
AB281267
CY020006
AB433838
AB433841
EU598136
EU598137
EU598138
EU598139
EU598140
EU598141
EU598142
EU598143
EU598144
EU598145
EU598146
EU598147
EU100618
AB433839
AB433840
CY020062
CY020070
CY020078
CY019828
CY020358
CY019836
CY019326
CY020086
CY020094
CY019940
CY020102
CY020110
CY019334
CY019844
CY019852
EU716440
CY019860
CY020118
CY020126
CY020134
CY020366
CY013798
CY012793
EU100615
CY013233
CY014160
CY016996
CY024908
CY024909
CY031802
CY031804
CY024915
EU399752
EU716448
EU716483
EU716507
CY031806
CY024917
CY031808
CY027540
CY027548
CY026308
CY026148
CY024920
CY024921
CY026020
CY026028
CY025644
CY024922
CY028444
EU124182
CY025740
CY025756
CY031816
CY026884
CY027684
CY027796
CY031812
CY025350
CY026604
CY028372
CY024924
CY026772
CY028300
CY026844
CY027076
CY027124
CY026668
CY033458
CY027108
CY025478
CY025422
CY026556
CY027564
CY025836
CY025908
CY027500
CY027716
CY026828
CY025852
CY026708
CY025716
CY025932
CY025900
CY025876
CY031814
CY030054
CY027580
CY025604
CY025708
CY025884
CY026036
CY027196
CY028741
CY026924
CY025868
CY025748
CY025502
CY025486
CY025414
CY025844
CY025724
CY025732
CY026244
CY026748
CY027588
CY027572
CY026788
CY026252
CY026260
CY026164
CY025860
CY025612
CY026276
CY025278
CY031820
CY031556
CY031564
CY027868
CY030206
CY026196
CY025342
CY024923
CY030198
CY028476
CY024918
CY024912
EU716441
EU716499
EU716493
CY031824
CY031836
CY031822
CY032542
CY032534
CY032518
CY032510
CY032550
CY033146
CY032486
CY032462
CY032470
CY032502
CY032526
EU716432
CY032430
CY032478
CY032494
CY032446
CY032454
CY032438
CY031830
EU716452
CY031834
CY031842
EU716491
EU716478
EU716509
CY031832
CY031844
CY031838
CY031840
EU716519
EU716518
EU716467
CY031854
EU716520
EU716485
CY031846
EU716479
EU716461
EU716473
EU716477
EU716523
EU716500
EU716451
EU716487
EU716425
EU716450
EU716466
EU716444
CY031848
CY031852
EU716513
EU716496
EU716510
EU716498
EU716445
EU716474
EU716497
EU716480
EU716501
EU716514
EU716475
EU716458
EU716495
CY031850
EU716494
EU716463
EU716516
EU716472
EU716447
EU716504
EU716511
EU716522
EU716442
EU716438
EU716456
AF046090
AF084282
AF084283
AF084284
AF115286
AF115287
AF036358
AF255371
AF255372
AF255373
AF255365
AF255366
AF255367
AF255368
AJ278648
AF255374
AB212057
AY575893
AY575894
EF587280
EF541452
EF541453
EF541444
EF541445
EF541446
EF541447
EF541448
DQ492980
DQ492981
DQ492982
DQ492983
DQ492984
DQ492985
DQ492986
DQ094266
DQ094267
EU268222
AY818144
AY651387
AY651388
AY651389
AY651390
AY626144
AY627887
AY627893
DQ094271
DQ094272
DQ094273
DQ094274
DQ094275
DQ360841
DQ492987
DQ492989
DQ535725
CY014173
CY014214
CY014225
CY014226
CY014215
CY014546
EU146714
EU263984
DQ643814
DQ835316
EF137707
EU146683
EU146690
CY014219
CY014216
CY014217
CY014218
CY014220
EU146706
EU146698
EU146722
CY014222
CY014223
CY014224
EU146730
CY014314
CY014369
CY014377
CY014385
CY014275
CY014283
EU146738
EU146746
EU146757
EU146778
CY014291
CY014299
CY014306
CY014397
CY014478
CY014405
CY014413
CY014421
CY014429
EU146787
CY014437
CY014469
CY014445
CY014453
CY014461
CY014506
EU146802
CY014514
EU146810
CY014485
CY014493
CY014501
CY014532
CY017665
CY017673
CY017681
CY017691
CY017641
CY017649
CY017657
EU434687
EU434695
CY019355
CY019363
CY019379
CY019387
CY019371
CY019395
CY019403
CY019411
CY019419
CY019427
CY019435
EU587373
CY015007
AY340089
AY340090
AF255363
AF255364
AJ278646
AJ278647
DQ226095
M63534
M33045
M55481
CY009629
CY027292
M63517
CY026428
M63518
M63535
CY026284
CY032214
M63519
CY026300
CY026292
CY022438
CY022414
CY022342
CY022398
CY024934
CY026420
CY026460
CY022350
CY022358
CY022030
CY022038
CY022046
CY022054
CY022062
CY022070
CY022102
CY028188
M63532
CY027300
CY032930
CY022110
CY022118
CY022126
CY022134
CY022142
CY022374
CY022270
CY022278
CY022286
CY022294
CY022302
CY022955
CY026468
CY026476
CY026484
CY026492
CY024943
CY024951
CY024955
CY024963
CY024971
CY024979
CY025058
CY025003
CY025206
CY009917
CY024987
CY022406
CY030736
CY027308
CY027516
CY027524
CY028428
CY028436
CY028180
CY022366
AB434387
CY022422
CY022446
CY022454
CY022462
CY022995
CY024995
Z26862
M55478
M63520
DQ186973
CY026436
CY026444
CY026452
CY022979
CY022382
CY022390
AF188003
AJ316059
CY022318
CY022326
CY027508
M63525
CY028789
CY028172
CY022470
CY022987
CY022963
CY025254
CY025011
CY022971
CY022430
CY022334
M63522
DQ186974
Z26861
CY022478
CY028781
CY027156
AF188004
U49115
DQ186975
DQ186976
AY619959
CY009893
CY010573
DQ280220
DQ280196
DQ280204
DQ280244
DQ280252
EU004440
CY010581
AY790268
AY790290
EU502886
EU004449
AJ316049
AJ316052
AY377931
DQ186977
DQ186978
DQ280228
DQ280234
DQ280210
DQ139322
DQ666926
DQ666934
EU053136
EU053144
EU015989
DQ666942
DQ666945
AB441171
U85985
EU258938
EU258944
AY377926
DQ150428
DQ150436
AF251391
CY009301
CY009309
M55477
M63524
DQ186979
DQ186980
DQ186981
DQ186982
DQ186983
AF251398
AF225526
AF225527
AF225528
AF225529
AF251406
AF400770
AF400771
AF400772
AJ293938
AF251414
AF251430
DQ186984
CY009373
CY009381
CY020502
EF551056
CY010565
EU273778
EU116043
DQ469969
DQ469977
DQ469985
DQ469993
EU826546
EU273779
EU273780
EU273781
AM746618
AY619967
AY619976
AY747620
AY747612
AY700217
DQ997258
DQ997259
DQ997391
AF222822
AF222823
DQ997420
DQ997425
EU516306
EU516314
EU502895
EU502903
AY790276
AY790284
AY790298
AY790306
AY790321
DQ997436
EF612743
EU086320
EU086321
EU086304
